# Supplementary material for: Characterization of Equine Chronic Tendon Lesions in Low- and High-Field Magnetic Resonance Imaging
Source: Vet Sci. 2022 Jun 15;9(6):297. doi: 10.3390/vetsci9060297 (PMC9229038; doi:10.3390/vetsci9060297)
Supplement: Supplementary file 1 [file vetsci-09-00297-s001.zip]

Archive with 1 entries (1 files):
- vetsci-1756717-supplementary.pdf
